# Supplementary material for: Further Computations of Quantum Fluid Triplet Structures at Equilibrium in the Diffraction Regime
Source: Entropy (Basel). 2026 Feb 16;28(2):231. doi: 10.3390/e28020231 (PMC12939068; doi:10.3390/e28020231)
Supplement: Supplementary file 1 [file entropy-28-00231-s001.zip]

Archive with 1 entries (1 files):
- entropy-4079119-supplementary.pdf
